# Supplementary material for: Novel Amphiphilic Polyfluorene-Graft-(Polymethacrylic Acid) Brushes: Synthesis, Conformation, and Self-Assembly
Source: Polymers (Basel). 2021 Dec 17;13(24):4429. doi: 10.3390/polym13244429 (PMC8708525; doi:10.3390/polym13244429)
Supplement: Supplementary file 1 [file polymers-13-04429-s001.zip]

Archive with 1 entries (1 files):
- polymers-1494419-supplementary.pdf
